# Supplementary material for: Reduced Plasma Aβ Peptides but Stable NfL and GFAP in Major Depressive Disorder
Source: Int J Mol Sci. 2026 Feb 2;27(3):1474. doi: 10.3390/ijms27031474 (PMC12898547; doi:10.3390/ijms27031474)
Supplement: Supplementary file 1 [file ijms-27-01474-s001.zip]

Archive with 1 entries (1 files):
- ijms-4083200-supplementary.pdf
